# Supplementary material for: Floral Resources for Trissolcus japonicus, a Parasitoid of Halyomorpha halys
Source: Insects. 2020 Jul 3;11(7):413. doi: 10.3390/insects11070413 (PMC7411695; doi:10.3390/insects11070413)
Supplement: Supplementary file 1 [file insects-11-00413-s001.zip]

Archive with 1 entries (1 files):
- insects-839813 - suppl.xlsx
