# Supplementary material for: Floral Resources for Trissolcus japonicus, a Parasitoid of Halyomorpha halys
Source: Insects. 2020 Jul 3;11(7):413. doi: 10.3390/insects11070413 (PMC7411695; doi:10.3390/insects11070413)
Supplement: Supplementary file 1 [file insects-11-00413-s001.zip › insects-839813 - suppl.xlsx]

## Sheet: female-trial-1
treatment	vial	vial_name	day	censored	censor	Notes
alyssum	1	alyssum1	5	censor	1	drowned
alyssum	1	alyssum1	5	censor	1	drowned
alyssum	1	alyssum1	5	censor	1	drowned
alyssum	1	alyssum1	5	censor	1	drowned
alyssum	1	alyssum1	5	censor	1	drowned
alyssum	1	alyssum1	11		0
alyssum	2	alyssum2	3.5		0	weekend
alyssum	2	alyssum2	3.5		0	weekend
alyssum	3	alyssum3	1.5	censor	1	escaped
alyssum	3	alyssum3	5		0
alyssum	3	alyssum3	5		0
alyssum	3	alyssum3	5		0
alyssum	3	alyssum3	8.5		0	weekend
alyssum	4	alyssum4	1.5	censor	1	drowned, weekend
alyssum	4	alyssum4	5		0
alyssum	4	alyssum4	5		0
alyssum	4	alyssum4	7		0
alyssum	4	alyssum4	13		0
alyssum	5	alyssum5	5		0
alyssum	5	alyssum5	5		0
alyssum	5	alyssum5	7		0
alyssum	6	alyssum6	6		0
alyssum	6	alyssum6	6		0
alyssum	6	alyssum6	7		0
alyssum	7	alyssum7	5		0
alyssum	7	alyssum7	5		0
alyssum	7	alyssum7	5		0
alyssum	8	alyssum8	6		0
alyssum	8	alyssum8	6		0
alyssum	9	alyssum9	3.5		0	weekend
alyssum	9	alyssum9	3.5		0	weekend
alyssum	10	alyssum10	3.5		0	weekend
alyssum	10	alyssum10	6		0
alyssum	10	alyssum10	3.5		0	weekend
alyssum	11	alyssum11	6		0
alyssum	11	alyssum11	10.5		0	weekend
alyssum	11	alyssum11	10.5		0	weekend
alyssum	12	alyssum12	3.5		0	weekend
alyssum	12	alyssum12	3.5		0	weekend
alyssum	13	alyssum13	7		0
alyssum	13	alyssum13	7		0
alyssum	13	alyssum13	7		0
alyssum	13	alyssum13	7		0
alyssum	14	alyssum14	5		0
alyssum	14	alyssum14	5		0
alyssum	14	alyssum14	7		0
alyssum	14	alyssum14	7		0
alyssum	15	alyssum15	5		0
alyssum	15	alyssum15	6		0
alyssum	15	alyssum15	7		0
alyssum	15	alyssum15	7		0
honey	1	honey1	6		0
honey	1	honey1	9.5	censor	1	stuck, weekend
honey	1	honey1	9.5	censor	1	stuck, weekend
honey	1	honey1	32	censor	1	30 days
honey	2	honey2	3		0
honey	2	honey2	25		0
honey	2	honey2	25		0
honey	2	honey2	25		0
honey	2	honey2	25		0
honey	2	honey2	26		0
honey	3	honey3	23	censor	1	escaped
honey	3	honey3	23	censor	1	escaped
honey	3	honey3	23	censor	1	escaped
honey	3	honey3	23	censor	1	escaped
honey	3	honey3	30	censor	1	30 days
honey	3	honey3	30	censor	1	30 days
honey	4	honey4	15.5	censor	1	missing or escaped or died, weekend
honey	4	honey4	22.5		0	weekend
honey	4	honey4	25	censor	1	escaped
honey	4	honey4	30	censor	1	30 days, weekend, alive no date estimation
honey	4	honey4	30	censor	1	30 days, weekend, alive no date estimation
honey	5	honey5	19		0
honey	5	honey5	30	censor	1	30 days
honey	5	honey5	30	censor	1	30 days
honey	6	honey6	8.5		0	weekend
honey	6	honey6	10	censor	1	escaped
honey	6	honey6	10	censor	1	escaped
honey	7	honey7	30	censor	1	30 days
honey	7	honey7	30	censor	1	30 days
honey	7	honey7	30	censor	1	30 days
honey	8	honey8	30	censor	1	30 days
honey	8	honey8	30	censor	1	30 days
honey	9	honey9	10.5		0	weekend
honey	9	honey9	10.5		0	weekend
honey	9	honey9	30	censor	1	30 days
honey	9	honey9	30	censor	1	30 days
honey	10	honey10	15		0
honey	10	honey10	30	censor	1	30 days
honey	10	honey10	30	censor	1	30 days
honey	10	honey10	30	censor	1	30 days
honey	11	honey11	2		0
honey	11	honey11	30		0	30 days
honey	11	honey11	30		0	30 days
honey	13	honey13	4		0
honey	13	honey13	1.5		0	weekend
honey	13	honey13	1.5		0	weekend
honey	13	honey13	1.5		0	weekend
marigold	1	marigold1	5		0
marigold	1	marigold1	6		0
marigold	1	marigold1	6		0
marigold	1	marigold1	8		0
marigold	1	marigold1	8	censor	1	missing
marigold	2	marigold2	7		0
marigold	2	marigold2	3.5		0	weekend
marigold	2	marigold2	3.5		0	weekend
marigold	2	marigold2	3.5		0	weekend
marigold	3	marigold3	5		0
marigold	3	marigold3	5		0
marigold	3	marigold3	5		0
marigold	3	marigold3	5		0
marigold	3	marigold3	7		0
marigold	4	marigold4	7		0
marigold	4	marigold4	7		0
marigold	4	marigold4	8.5		0	weekend
marigold	4	marigold4	8.5		0	weekend
marigold	4	marigold4	8.5		0	weekend
marigold	5	marigold5	6		0
marigold	5	marigold5	6		0
marigold	5	marigold5	7		0
marigold	6	marigold6	6		0
marigold	6	marigold6	7		0
marigold	6	marigold6	8.5		0	weekend
marigold	7	marigold7	5		0
marigold	7	marigold7	6		0
marigold	7	marigold7	7		0
marigold	8	marigold8	10		0	accidentally added 1 extra wasp, not sure which so best guess
marigold	8	marigold8	6		0
marigold	9	marigold9	3.5		0	weekend
marigold	9	marigold9	7		0
marigold	10	marigold10	7		0
marigold	10	marigold10	6		0
marigold	10	marigold10	3.5		0	weekend
marigold	10	marigold10	3.5		0	weekend
marigold	11	marigold11	3.5		0	weekend
marigold	11	marigold11	13		0
marigold	11	marigold11	7		0
marigold	12	marigold12	1		0
marigold	12	marigold12	3.5		0	weekend
marigold	12	marigold12	8		0
marigold	13	marigold13	5		0
marigold	13	marigold13	6		0
marigold	13	marigold13	5	censor	1	missing
marigold	13	marigold13	7		0
marigold	14	marigold14	1.5	censor	1	missing, weekend
marigold	14	marigold14	6		0
marigold	14	marigold14	6		0
marigold	14	marigold14	7		0
marigold	15	marigold15	5		0
marigold	15	marigold15	5		0
marigold	15	marigold15	5		0
marigold	15	marigold15	5		0
marigold	16	marigold16	6		0
marigold	16	marigold16	6		0
marigold	16	marigold16	7		0
marigold	16	marigold16	7		0
water	1	water1	5		0
water	1	water1	5		0
water	1	water1	5		0
water	1	water1	6		0
water	2	water2	4.5		0	weekend
water	2	water2	4.5		0	weekend
water	2	water2	4.5		0	weekend
water	2	water2	4.5		0	weekend
water	2	water2	4.5		0	weekend
water	3	water3	4.5		0	weekend
water	3	water3	4.5		0	weekend
water	3	water3	4.5		0	weekend
water	3	water3	4.5		0	weekend
water	3	water3	4.5		0	weekend
water	3	water3	4.5		0	weekend
water	4	water4	1.5		0	weekend
water	4	water4	5		0
water	4	water4	5		0
water	4	water4	6		0
water	4	water4	6		0
water	5	water5	5	censor	1	escaped
water	5	water5	5		0
water	5	water5	7		0
water	6	water6	1.5		0	weekend
water	6	water6	7		0
water	6	water6	7		0
water	7	water7	5	censor	1	stuck
water	7	water7	5		0
water	7	water7	5		0
water	8	water8	6		0
water	8	water8	6		0
water	9	water9	7		0
water	9	water9	3.5		0	weekend
water	10	water10	3.5		0	weekend
water	10	water10	3.5		0	weekend
water	10	water10	3.5		0	weekend
water	11	water11	3.5		0	weekend
water	11	water11	3.5		0	weekend
water	11	water11	5	censor	1	drowned
water	12	water12	3.5		0	weekend
water	12	water12	3.5		0	weekend
water	12	water12	3.5		0	weekend
water	13	water13	1.5		0	weekend
water	13	water13	4		0
water	13	water13	5		0
water	13	water13	6		0
water	14	water14	1.5		0	weekend
water	14	water14	1.5		0	weekend
water	14	water14	7		0
water	14	water14	7		0

## Sheet: male-trial-1
treatment	vial	vial_name	day	censored	censor	Notes
alyssum	1	alyssum1	4		0
alyssum	1	alyssum1	5	censor	1	drowned
alyssum	2	alyssum2	3.5		0	weekend
alyssum	2	alyssum2	3.5		0	weekend
alyssum	2	alyssum2	3.5		0	weekend
alyssum	2	alyssum2	3.5		0	weekend
alyssum	2	alyssum2	3.5		0	weekend
alyssum	3	alyssum3	5		0
alyssum	3	alyssum3	7	censor	1	escaped
alyssum	4	alyssum4	1.5	censor	1	drowned, weekend
alyssum	5	alyssum5	5		0
alyssum	5	alyssum5	6		0
alyssum	6	alyssum6	5		0
alyssum	6	alyssum6	7		0
alyssum	7	alyssum7	5		0
alyssum	7	alyssum7	7		0
alyssum	8	alyssum8	5	censor	1	stuck
alyssum	8	alyssum8	4		0
alyssum	8	alyssum8	6		0
alyssum	8	alyssum8	6		0
alyssum	9	alyssum9	3.5		0	weekend
alyssum	9	alyssum9	3.5		0	weekend
alyssum	9	alyssum9	3.5		0	weekend
alyssum	9	alyssum9	3.5		0	weekend
alyssum	10	alyssum10	3.5		0	weekend
alyssum	10	alyssum10	3.5		0	weekend
alyssum	10	alyssum10	3.5		0	weekend
alyssum	11	alyssum11	3.5		0	weekend
alyssum	11	alyssum11	3.5		0	weekend
alyssum	11	alyssum11	3.5		0	weekend
alyssum	11	alyssum11	3.5		0	weekend
alyssum	12	alyssum12	3.5		0	weekend
alyssum	12	alyssum12	3.5		0	weekend
alyssum	12	alyssum12	3.5		0	weekend
alyssum	12	alyssum12	3.5		0	weekend
alyssum	13	alyssum13	5		0
alyssum	13	alyssum13	5		0
alyssum	14	alyssum14	1.5		0	weekend
alyssum	14	alyssum14	5	censor	1	missing
alyssum	15	alyssum15	6		0
alyssum	15	alyssum15	7		0
honey	1	honey1	27		0
honey	1	honey1	6		0
honey	1	honey1	6		0
honey	2	honey2	7.5		0	weekend
honey	2	honey2	25	censor	1	missing
honey	3	honey3	6		0
honey	3	honey3	6		0
honey	4	honey4	1.5		0	weekend
honey	4	honey4	5	censor	1	stuck
honey	5	honey5	5		0
honey	5	honey5	19	censor	1	escaped
honey	6	honey6	5		0
honey	6	honey6	10	censor	1	escaped
honey	7	honey7	27	censor	1	30 days
honey	7	honey7	27	censor	1	30 days
honey	8	honey8	20		0
honey	8	honey8	30	censor	1	30 days
honey	8	honey8	30	censor	1	30 days
honey	9	honey9	10.5		0	weekend
honey	9	honey9	10.5		0	weekend
honey	9	honey9	10.5		0	weekend
honey	10	honey10	30	censor	1	30 days
honey	10	honey10	30	censor	1	30 days
honey	10	honey10	14	censor	1	missing
honey	11	honey11	30		0	30 days
honey	11	honey11	30		0	30 days
honey	11	honey11	30		0	30 days
honey	13	honey13	1.5		0	weekend
honey	13	honey13	1.5		0	weekend
marigold	1	marigold1	5		0
marigold	2	marigold2	3.5		0	weekend
marigold	2	marigold2	3.5		0	weekend
marigold	2	marigold2	3.5		0	weekend
marigold	2	marigold2	3.5		0	weekend
marigold	3	marigold3	5		0
marigold	3	marigold3	5		0
marigold	4	marigold4	7	censor	1	missing
marigold	4	marigold4	4	censor	1	drowned
marigold	5	marigold5	5		0
marigold	5	marigold5	5		0
marigold	6	marigold6	1.5		0	weekend
marigold	6	marigold6	5		0
marigold	7	marigold7	5		0
marigold	7	marigold7	5		0
marigold	8	marigold8	5		0
marigold	8	marigold8	6		0
marigold	8	marigold8	6		0
marigold	8	marigold8	6		0
marigold	9	marigold9	3.5		0	weekend
marigold	9	marigold9	3.5		0	weekend
marigold	9	marigold9	3.5		0	weekend
marigold	9	marigold9	3.5		0	weekend
marigold	10	marigold10	3.5		0	weekend
marigold	10	marigold10	6		0
marigold	11	marigold11	3.5		0	weekend
marigold	11	marigold11	3.5		0	weekend
marigold	11	marigold11	3.5		0	weekend
marigold	11	marigold11	7		0
marigold	12	marigold12	3.5		0	weekend
marigold	12	marigold12	3.5		0	weekend
marigold	12	marigold12	3.5		0	weekend
marigold	12	marigold12	3.5		0	weekend
marigold	13	marigold13	5		0
marigold	13	marigold13	7		0
marigold	14	marigold14	5		0
marigold	14	marigold14	5		0
marigold	15	marigold15	1.5		0	weekend
marigold	15	marigold15	1.5	censor	1	missing, weekend
marigold	16	marigold16	5		0
marigold	16	marigold16	5		0
water	1	water1	3		0
water	1	water1	4		0
water	2	water2	3.5		0	weekend
water	2	water2	3.5	censor	1	missing, weekend
water	3	water3	3.5		0	weekend
water	3	water3	3.5		0	weekend
water	4	water4	1.5		0	weekend
water	5	water5	1.5		0	weekend
water	5	water5	5	censor	1	escaped
water	6	water6	3	censor	1	escaped
water	6	water6	5		0
water	7	water7	1.5		0	weekend
water	7	water7	5		0
water	8	water8	6		0
water	8	water8	6		0
water	8	water8	4		0
water	8	water8	4		0
water	9	water9	2		0
water	9	water9	3.5		0	weekend
water	9	water9	3.5		0	weekend
water	9	water9	3.5		0	weekend
water	10	water10	3.5		0	weekend
water	10	water10	3.5		0	weekend
water	10	water10	3.5		0	weekend
water	11	water11	3.5		0	weekend
water	11	water11	3.5		0	weekend
water	11	water11	2	censor	1	escaped
water	11	water11	5	censor	1	drowned
water	12	water12	2		0
water	12	water12	3.5		0	weekend
water	12	water12	3.5		0	weekend
water	12	water12	3.5		0	weekend
water	13	water13	4		0
water	13	water13	5		0
water	14	water14	5		0
water	14	water14	4		0

## Sheet: female-trial-2
treatment	vial	vial_name	day	censored	censor	Notes
water	1	water1	3.5		0	weekend
water	1	water1	3.5		0	weekend
water	1	water1	3.5		0	weekend
water	1	water1	3.5		0	weekend
water	1	water1	3.5		0	weekend
water	2	water2	2		0
water	2	water2	3.5		0	weekend
water	2	water2	3.5		0	weekend
water	2	water2	3.5		0	weekend
water	2	water2	3.5		0	weekend
water	3	water3	3.5		0	weekend
water	3	water3	6.5		0	forgot to check 2/27
water	3	water3	6.5		0	forgot to check 2/27
water	3	water3	6.5		0	forgot to check 2/27
water	3	water3	6.5		0	forgot to check 2/27
water	3	water3	6.5		0	forgot to check 2/27
buck	1	buck1	8		0
buck	1	buck1	16		0
buck	1	buck1	23	censor	1	escaped
buck	1	buck1	30	censor	1	30 days
buck	1	buck1	30	censor	1	30 days
buck	1	buck1	30	censor	1	30 days
buck	2	buck2	15	censor	1	insecticide residue on flower
buck	2	buck2	15	censor	1	insecticide residue on flower
buck	2	buck2	15	censor	1	insecticide residue on flower
buck	2	buck2	16	censor	1	insecticide residue on flower
buck	3	buck3	21.5		0	forgot to check 3/14
buck	3	buck3	21.5		0	forgot to check 3/14
buck	3	buck3	21.5		0	forgot to check 3/14
buck	3	buck3	21.5		0	forgot to check 3/14
buck	3	buck3	30	censor	1	30 days
buck	4	buck4	7	censor	1	escaped
buck	4	buck4	7	censor	1	escaped
buck	4	buck4	16	censor	1	insecticide residue on flower
buck	4	buck4	17.5		0	weekend
buck	4	buck4	28	censor	1	ended
buck	5	buck5	28	censor	1	ended
buck	6	buck6	18.5		0	forgot to check 3/14
buck	7	buck7	28	censor	1	ended
buck	7	buck7	28	censor	1	ended
buck	8	buck 8	28	censor	1	ended
buck	8	buck 8	14	censor	1	insecticide residue on flower
buck	8	buck8	14.5		0	forgot to check 3/14
buck	9	buck9	16	censor	1	squished
buck	9	buck9	28	censor	1	ended
buck	9	buck9	28	censor	1	ended
buck	9	buck9	28	censor	1	ended
buck	10	buck 10	9	censor	1	insecticide residue on flower
buck	10	buck 10	14.5		0	forgot to check 3/14
buck	10	buck 10	14.5		0	forgot to check 3/14
buck	10	buck 10	14.5		0	forgot to check 3/14
buck	10	buck 10	24.5		0	weekend
buck	10	buck 10	28	censor	1	ended
buck	11	buck11	3.5	censor	1	weekend, squished
buck	11	buck11	9	censor	1	insecticide residue on flower
buck	11	buck11	28	censor	1	ended
buck	11	buck11	28	censor	1	ended
buck	12	buck12	6	censor	1	insecticide residue on flower
buck	12	buck12	6	censor	1	insecticide residue on flower
buck	12	buck12	6	censor	1	insecticide residue on flower
buck	12	buck12	6	censor	1	insecticide residue on flower
buck	12	buck12	6	censor	1	insecticide residue on flower
buck	12	buck12	28	censor	1	ended
buck	13	buck13	28	censor	1	ended
buck	13	buck13	28	censor	1	ended
honey	1	honey1	30	censor	1	30 days
honey	1	honey1	30	censor	1	30 days
honey	1	honey1	30	censor	1	30 days
honey	1	honey1	30	censor	1	30 days
honey	1	honey1	30	censor	1	30 days
honey	2	honey2	30	censor	1	30 days
honey	2	honey2	30	censor	1	30 days
honey	2	honey2	30	censor	1	30 days
honey	2	honey2	30	censor	1	30 days
honey	2	honey2	30	censor	1	30 days
honey	3	honey3	30	censor	1	30 days
honey	3	honey3	30	censor	1	30 days
honey	3	honey3	30	censor	1	30 days
honey	3	honey3	30	censor	1	30 days
honey	3	honey3	30	censor	1	30 days

## Sheet: male-trial-2
treatment	vial	vial_name	day	censored	censor	Notes
water	1	water1	3.5		0	weekend
water	1	water1	3.5		0	weekend
water	1	water1	2	censor	1	escaped
water	1	water1	5	censor	1	drowned
water	2	water2	2		0
water	2	water2	3.5		0	weekend
water	2	water2	3.5		0	weekend
water	2	water2	3.5		0	weekend
water	3	water3	4		0
water	3	water3	5		0
water	4	water4	5		0
water	4	water4	4		0
water	5	water5	3.5		0	weekend
water	6	water6	2		0
buck	4	buck4	15	censor	1	insecticide residue on flower
buck	4	buck4	14		0
buck	6	buck6	10.5		0	weekend
buck	7	buck7	15.5		0	weekend
buck	7	buck7	13	censor	1	insecticide residue on flower
buck	7	buck7	13	censor	1	insecticide residue on flower
buck	8	buck8	13	censor	1	insecticide residue on flower
buck	8	buck8	14	censor	1	insecticide residue on flower
buck	8	buck8	14	censor	1	insecticide residue on flower
buck	8	buck8	14	censor	1	insecticide residue on flower
buck	8	buck8	28	censor	1	ended
buck	8	buck8	28	censor	1	ended
buck	9	buck9	13	censor	1	insecticide residue on flower
buck	9	buck9	13	censor	1	insecticide residue on flower
buck	9	buck9	18.5		0	forgot to check 3/14
buck	9	buck9	18.5		0	forgot to check 3/14
buck	9	buck9	18.5		0	forgot to check 3/14
buck	10	buck10	18.5		0	forgot to check 3/14
buck	10	buck10	18.5		0	forgot to check 3/14
buck	10	buck10	18.5		0	forgot to check 3/14
buck	10	buck10	6	censor	1	escaped
buck	11	buck 11	13	censor	1	insecticide residue on flower
buck	11	buck 11	13	censor	1	insecticide residue on flower
buck	11	buck 11	8.5	censor	1	weekend, squished
buck	13	buck 13	9	censor	1	insecticide residue on flower
buck	15	buck15	1.5		0	weekend
buck	16	buck16	28	censor	1	ended
buck	16	buck16	3.5		0	weekend
buck	16	buck16	2	censor	1	insecticide residue on flower
honey	4	honey4	30	censor	1	30 days
honey	5	honey5	30	censor	1	30 days
honey	8	honey8	6.5		0	forgot to check 2/27
honey	1	honey1	30		0	30 days
honey	1	honey1	30		0	30 days
honey	1	honey1	30		0	30 days
honey	3	honey3	1.5		0	weekend
honey	3	honey3	1.5		0	weekend

## Sheet: female-trial-3
treatment	vial	vial_name	day	censor	notes
Cilantro	1	Cilantro1	5.5	0	didn't check over the weekend
Cilantro	1	Cilantro1	5.5	0	didn't check over the weekend
Cilantro	1	Cilantro1	5.5	0	didn't check over the weekend
Cilantro	1	Cilantro1	5.5	0	didn't check over the weekend
Cilantro	1	Cilantro1	5.5	0	didn't check over the weekend
Cilantro	1	Cilantro1	9	0
Cilantro	1	Cilantro1	42	0	alive on 30 days. Didn’t check over the weekend. Last known alive 8/23 at day 39
Cilantro	2	Cilantro2	2	1	Crushed during flower change
Cilantro	2	Cilantro2	5.5	0	didn't check over the weekend
Cilantro	2	Cilantro2	5.5	0	didn't check over the weekend
Cilantro	2	Cilantro2	8	0
Cilantro	2	Cilantro2	21	0	didn't check over the weekend
Cilantro	2	Cilantro2	42	0	alive on 30 days. Didn’t check over the weekend. Last known alive 8/23 at day 39
Cilantro	2	Cilantro2	42	0	alive on 30 days. Didn’t check over the weekend. Last known alive 8/23 at day 39
Cilantro	3	Cilantro3	7	1	Drowned
Cilantro	3	Cilantro3	8	0
Cilantro	3	Cilantro3	8	0
Cilantro	3	Cilantro3	9	0
Cilantro	3	Cilantro3	26	0	didn't check over the weekend
Cilantro	3	Cilantro3	37	0	alive on 30 days. Died on 8/22 at day 37
Cilantro	3	Cilantro3	49	0	alive on 30 days. Didn’t check over the laborday weekend. Last known alive 8/30 at day 45
Cilantro	4	Cilantro4	5	0	didn't check over the weekend
Cilantro	4	Cilantro4	5	0	didn't check over the weekend
Cilantro	4	Cilantro4	7	0
Cilantro	4	Cilantro4	8	0
Cilantro	4	Cilantro4	15	0
Cilantro	4	Cilantro4	43	0	alive on 30 days. Died on 8/29 at day 43
Cilantro	4	Cilantro4	58	0	alive on 30 days. Died on 9/13 at day 58
Cilantro	5	Cilantro5	7	0
Cilantro	5	Cilantro5	12	0
Cilantro	5	Cilantro5	17	0	didn't check over the weekend
Cilantro	5	Cilantro5	17	0	didn't check over the weekend
Cilantro	5	Cilantro5	17	0	didn't check over the weekend
Cilantro	5	Cilantro5	17	0	didn't check over the weekend
Cilantro	5	Cilantro5	18	0
Crimson	1	Crimson1	4.5	0	didn't check over the weekend
Crimson	1	Crimson1	4.5	0	didn't check over the weekend
Crimson	1	Crimson1	4.5	0	didn't check over the weekend
Crimson	1	Crimson1	4.5	0	didn't check over the weekend
Crimson	1	Crimson1	4.5	0	didn't check over the weekend
Crimson	1	Crimson1	4.5	0	didn't check over the weekend
Crimson	1	Crimson1	4.5	0	didn't check over the weekend
Crimson	2	Crimson2	4.5	0	didn't check over the weekend
Crimson	2	Crimson2	4.5	0	didn't check over the weekend
Crimson	2	Crimson2	4.5	0	didn't check over the weekend
Crimson	2	Crimson2	4.5	0	didn't check over the weekend
Crimson	2	Crimson2	4.5	0	didn't check over the weekend
Crimson	2	Crimson2	4.5	0	didn't check over the weekend
Crimson	2	Crimson2	4.5	0	didn't check over the weekend
Crimson	3	Crimson3	4.5	0	didn't check over the weekend
Crimson	3	Crimson3	3.5	0	didn't check over the weekend
Crimson	3	Crimson3	3.5	0	didn't check over the weekend
Crimson	3	Crimson3	3.5	0	didn't check over the weekend
Crimson	3	Crimson3	3.5	0	didn't check over the weekend
Crimson	3	Crimson3	6	0
Crimson	3	Crimson3	6	0
Crimson	4	Crimson4	5	0
Crimson	4	Crimson4	5	0
Crimson	4	Crimson4	6	0
Crimson	4	Crimson4	6	0
Crimson	4	Crimson4	6	0
Crimson	4	Crimson4	6	0
Crimson	4	Crimson4	7	0
Crimson	5	Crimson5	6	0
Crimson	5	Crimson5	7	0
Crimson	5	Crimson5	7	0
Crimson	5	Crimson5	7	0
Crimson	5	Crimson5	10	0	didn't check over the weekend
Crimson	5	Crimson5	10	0	didn't check over the weekend
Crimson	5	Crimson5	10	0	didn't check over the weekend
Dill	1	Dill1	14	0	didn’t check over the weekend
Dill	1	Dill1	21	0	didn’t check over the weekend
Dill	1	Dill1	23	0
Dill	1	Dill1	28	0	didn’t check over the weekend
Dill	1	Dill1	31	1	alive on day 30. drowned on day 31
Dill	1	Dill1	42	0	alive on day 30. didn’t check over the weekend. last known alive 8/16 at day 39
Dill	1	Dill1	32	0	alive on day 30. died on 8/9 at day 32
Dill	3	Dill3	13	0	didn’t check over the weekend
Dill	3	Dill3	13	0	didn’t check over the weekend
Dill	3	Dill3	13	0	didn’t check over the weekend
Dill	3	Dill3	13	0	didn’t check over the weekend
Dill	3	Dill3	14	0
Dill	3	Dill3	15	0
Dill	3	Dill3	34	0	alive on day 30. didn’t check over the weekend. Last know day alive was 8/9 at day 31
Dill	4	Dill4	21	0
Dill	4	Dill4	29	0
Dill	4	Dill4	30	0	dead on day 30
Dill	4	Dill4	41	0	alive on day 30. didn’t check over the weekend. Last known alive 8/16 at day 38
Dill	4	Dill4	41	0	alive on day 30. didn’t check over the weekend. Last known alive 8/16 at day 38
Dill	4	Dill4	42	0	alive on day 30. died on 8/20 at day 42
Dill	4	Dill4	56	0	alive on day 30. didn’t check over the laborday weekend. Last known alive 8/30 at day 52
Dill	2	Dill 2	15	0
Dill	2	Dill 2	15	1	escaped
Dill	2	Dill 2	24	0
Dill	2	Dill 2	24	0
Dill	2	Dill 2	25	0
Dill	2	Dill 2	42	0	alive on day 30. didn’t check over the weekend. last known alive 8/16 at day 39
Dill	2	Dill 2	43	0	alive on day 30. died on 8/20 at day 43
Dill	5	Dill 5	12	0	didn't check over the weekend
Dill	5	Dill 5	12	0	didn't check over the weekend
Dill	5	Dill 5	12	0	didn't check over the weekend
Dill	5	Dill 5	16	0
Dill	5	Dill 5	16	0
Dill	5	Dill 5	19	0	didn't check over the weekend
Dill	5	Dill 5	56	0	alive on day 30. died on 9/4 at day 56
honey	1	honey1	5	0
honey	1	honey1	5	0
honey	1	honey1	5	0
honey	1	honey1	7	1	escaped
honey	1	honey1	24	0	didn't check over the weekend
honey	1	honey1	24	0	didn't check over the weekend
honey	1	honey1	39	0	alive on 30 days. Didn’t check over the laborday weekend. Last known alive 8/30 at day 35
honey	2	honey2	5	0
honey	2	honey2	6	0
honey	2	honey2	12	0
honey	2	honey2	12	0
honey	2	honey2	14	0
honey	2	honey2	39	0	alive on 30 days. Didn’t check over the laborday weekend. Last known alive 8/30 at day 35
honey	2	honey2	39	0	alive on 30 days. Didn’t check over the laborday weekend. Last known alive 8/30 at day 35
honey	3	honey3	4.5	0	didn't check over the weekend
honey	3	honey3	4.5	0	didn't check over the weekend
honey	3	honey3	4.5	0	didn't check over the weekend
honey	3	honey3	4.5	0	didn't check over the weekend
honey	3	honey3	4.5	0	didn't check over the weekend
honey	3	honey3	37	0	alive on 30 days. Died on 9/5 on day 37
honey	3	honey3	37	0	alive on 30 days. Died on 9/5 on day 37
honey	4	honey4	4.5	0	didn't check over the weekend
honey	4	honey4	4.5	0	didn't check over the weekend
honey	4	honey4	4.5	0	didn't check over the weekend
honey	4	honey4	4.5	0	didn't check over the weekend
honey	4	honey4	4.5	0	didn't check over the weekend
honey	4	honey4	4.5	0	didn't check over the weekend
honey	4	honey4	37	0	alive on 30 days. Died on 9/5 on day 37
honey	5	honey5	1	1	Drowned
honey	5	honey5	4.5	0	didn't check over the weekend
honey	5	honey5	4.5	0	didn't check over the weekend
honey	5	honey5	4.5	0	didn't check over the weekend
honey	5	honey5	4.5	0	didn't check over the weekend
honey	5	honey5	4.5	0	didn't check over the weekend
honey	5	honey5	52	0	alive on 30 days. Also alive on day 52 (9/20) but ended it
Mustard	1	Mustard1	6	0
Mustard	2	Mustard2	2	0
Mustard	2	Mustard2	6	0
Mustard	2	Mustard2	6	0
Mustard	2	Mustard2	6	0
Mustard	2	Mustard2	17	0
Mustard	3	Mustard3	4	1	Drowned
Mustard	3	Mustard3	4	0
Mustard	3	Mustard3	5	0
Mustard	3	Mustard3	5	0
Mustard	3	Mustard3	5	0
Mustard	3	Mustard3	5	0
Mustard	3	Mustard3	5	0
Mustard	4	Mustard4	4	0
Mustard	4	Mustard4	6	0
Mustard	4	Mustard4	6	0
Mustard	4	Mustard4	7	0
Mustard	5	Mustard5	6	0
Mustard	5	Mustard5	6	0
Mustard	5	Mustard5	6	0
Mustard	5	Mustard5	6	1	Missing
Mustard	5	Mustard5	7	0
Mustard	6	Mustard6	5	0
Mustard	6	Mustard6	6	0
Mustard	6	Mustard6	6	0
Mustard	6	Mustard6	6	0
Mustard	6	Mustard6	6	0
Mustard	6	Mustard6	9	0	didn’t check over the weekend
Mustard	6	Mustard6	9	0	didn’t check over the weekend
Mustard	7	Mustard7	5	0
Mustard	7	Mustard7	5	0
Mustard	7	Mustard7	6.5	0	didn’t check over the weekend
Mustard	7	Mustard7	6.5	0	didn’t check over the weekend
Mustard	7	Mustard7	6.5	0	didn’t check over the weekend
Mustard	7	Mustard7	9	0
Mustard	7	Mustard7	29	0	didn’t check over the weekend
Phacelia	1	Phacelia1	5.5	0	didn’t check over the weekend
Phacelia	1	Phacelia1	5.5	0	didn’t check over the weekend
Phacelia	1	Phacelia1	5.5	0	didn’t check over the weekend
Phacelia	1	Phacelia1	5.5	0	didn’t check over the weekend
Phacelia	1	Phacelia1	5.5	0	didn’t check over the weekend
Phacelia	1	Phacelia1	5.5	0	didn’t check over the weekend
Phacelia	1	Phacelia1	5.5	0	didn’t check over the weekend
Phacelia	2	Phacelia2	4.5	0	didn’t check over the weekend
Phacelia	2	Phacelia2	4.5	0	didn’t check over the weekend
Phacelia	2	Phacelia2	4.5	0	didn’t check over the weekend
Phacelia	2	Phacelia2	4.5	0	didn’t check over the weekend
Phacelia	2	Phacelia2	4.5	0	didn’t check over the weekend
Phacelia	2	Phacelia2	4.5	0	didn’t check over the weekend
Phacelia	2	Phacelia2	4.5	0	didn’t check over the weekend
Phacelia	3	Phacelia3	4.5	0	didn’t check over the weekend
Phacelia	3	Phacelia3	4.5	0	didn’t check over the weekend
Phacelia	3	Phacelia3	4.5	0	didn’t check over the weekend
Phacelia	3	Phacelia3	4.5	0	didn’t check over the weekend
Phacelia	3	Phacelia3	4.5	0	didn’t check over the weekend
Phacelia	3	Phacelia3	4.5	0	didn’t check over the weekend
Phacelia	3	Phacelia3	7	0
Phacelia	4	Phacelia4	1	1	Crushed during flower change
Phacelia	4	Phacelia4	4.5	0	didn’t check over the weekend
Phacelia	4	Phacelia4	4.5	0	didn’t check over the weekend
Phacelia	4	Phacelia4	4.5	0	didn’t check over the weekend
Phacelia	4	Phacelia4	4.5	0	didn’t check over the weekend
Phacelia	4	Phacelia4	4.5	0	didn’t check over the weekend
Phacelia	4	Phacelia4	4.5	0	didn’t check over the weekend
Phacelia	5	Phacelia5	3.5	0	didn’t check over the weekend
Phacelia	5	Phacelia5	3.5	0	didn’t check over the weekend
Phacelia	5	Phacelia5	3.5	0	didn’t check over the weekend
Phacelia	5	Phacelia5	3.5	0	didn’t check over the weekend
Phacelia	5	Phacelia5	6	0
Phacelia	5	Phacelia5	6	0
Phacelia	5	Phacelia5	6	0
Water	1	Water 1	6	0
Water	1	Water 1	6	0
Water	1	Water 1	6	0
Water	1	Water 1	6	0
Water	2	Water 2	8	0	didn’t check over the weekend
Water	2	Water 2	8	0	didn’t check over the weekend
Water	2	Water 2	8	0	didn’t check over the weekend
Water	2	Water 2	8	0	didn’t check over the weekend
Water	2	Water 2	8	0	didn’t check over the weekend
Water	2	Water 2	8	0	didn’t check over the weekend
Water	2	Water 2	8	0	didn’t check over the weekend
Water	3	Water 3	5	0
Water	3	Water 3	6.5	0	didn’t check over the weekend
Water	3	Water 3	6.5	0	didn’t check over the weekend
Water	3	Water 3	6.5	0	didn’t check over the weekend
Water	3	Water 3	6.5	0	didn’t check over the weekend
Water	3	Water 3	6.5	0	didn’t check over the weekend
Water	3	Water 3	6.5	0	didn’t check over the weekend
Water	4	Water 4	5.5	0	didn’t check over the weekend
Water	4	Water 4	5.5	0	didn’t check over the weekend
Water	4	Water 4	5.5	0	didn’t check over the weekend
Water	4	Water 4	5.5	0	didn’t check over the weekend
Water	4	Water 4	5.5	0	didn’t check over the weekend
Water	4	Water 4	5.5	0	didn’t check over the weekend
Water	4	Water 4	5.5	0	didn’t check over the weekend
Water	5	Water 5	4.5	0	didn’t check over the weekend
Water	5	Water 5	4.5	0	didn’t check over the weekend
Water	5	Water 5	4.5	0	didn’t check over the weekend
Water	5	Water 5	4.5	0	didn’t check over the weekend
Water	5	Water 5	6	1	Drowned
Water	5	Water 5	7	0
Water	5	Water 5	8	0
Water	6	Water 6	3.5	0	didn’t check over the weekend
Water	6	Water 6	3.5	0	didn’t check over the weekend
Water	6	Water 6	3.5	0	didn’t check over the weekend
Water	6	Water 6	6	0
Water	6	Water 6	6	0
Water	6	Water 6	6	0
Water	6	Water 6	7	0
Water	7	Water 7	5.5	0	didn't check over the weekend
Water	7	Water 7	5.5	0	didn't check over the weekend
Water	7	Water 7	5.5	0	didn't check over the weekend
Water	7	Water 7	5.5	0	didn't check over the weekend
Water	7	Water 7	5.5	0	didn't check over the weekend
Water	7	Water 7	5.5	0	didn't check over the weekend
Water	7	Water 7	5.5	0	didn't check over the weekend
Water	8	Water 8	4.5	0	didn't check over the weekend
Water	8	Water 8	4.5	0	didn't check over the weekend
Water	8	Water 8	4.5	0	didn't check over the weekend
Water	8	Water 8	4.5	0	didn't check over the weekend
Water	8	Water 8	4.5	0	didn't check over the weekend
Water	8	Water 8	4.5	0	didn't check over the weekend
Water	8	Water 8	7	0
Water	9	Water 9	3.5	0	didn't check over the weekend
Water	9	Water 9	5	1	Drowned
Water	9	Water 9	5	1	Drowned
Water	9	Water 9	6	0
Water	9	Water 9	7	0
Water	9	Water 9	7	0
Water	10	Water 10	5.5	0	didn't check over the weekend
Water	10	Water 10	5.5	0	didn't check over the weekend
Water	10	Water 10	5.5	0	didn't check over the weekend
Water	10	Water 10	5.5	0	didn't check over the weekend
Water	10	Water 10	5.5	0	didn't check over the weekend
Water	10	Water 10	5.5	0	didn't check over the weekend
Water	11	Water 11	5	0
Water	11	Water 11	5	0
Water	11	Water 11	6	0
Water	11	Water 11	6	0
Water	11	Water 11	6	0
Water	11	Water 11	6	0
Water	11	Water 11	7	0
Water	12	Water 12	5.5	0	didn't check over the weekend
Water	12	Water 12	5.5	0	didn't check over the weekend
Water	12	Water 12	5.5	0	didn't check over the weekend
Water	12	Water 12	5.5	0	didn't check over the weekend
Water	12	Water 12	5.5	0	didn't check over the weekend
Water	12	Water 12	5.5	0	didn't check over the weekend
Water	12	Water 12	5.5	0	didn't check over the weekend
Water	13	Water 13	4.5	0	didn't check over the weekend
Water	13	Water 13	4.5	0	didn't check over the weekend
Water	13	Water 13	4.5	0	didn't check over the weekend
Water	13	Water 13	4.5	0	didn't check over the weekend
Water	13	Water 13	4.5	0	didn't check over the weekend
Water	13	Water 13	4.5	0	didn't check over the weekend
Water	13	Water 13	4.5	0	didn't check over the weekend
Water	14	Water 14	6	0
Water	14	Water 14	6	0
Water	14	Water 14	6	0
Water	14	Water 14	6	0
Water	14	Water 14	7	0
Water	14	Water 14	5	0
Water	15	Water 15	4	0
Water	15	Water 15	4	0
Water	15	Water 15	5.5	0	didn't check over the weekend
Water	15	Water 15	5.5	0	didn't check over the weekend
Water	15	Water 15	5.5	0	didn't check over the weekend
Water	15	Water 15	5.5	0	didn't check over the weekend
Water	15	Water 15	5.5	0	didn't check over the weekend

## Sheet: male-trial-3
treatment	vial	day	censor	notes
Cilantro	1	5.5	0	didn't check over the weekend
Cilantro	2	5.5	0	didn't check over the weekend
Cilantro	3	6	0	didn't check over the weekend
Cilantro	4	3.5	0	didn't check over the weekend
Cilantro	5	20	0	didn't check over the weekend
Crimson	1	4.5	0	didn't check over the weekend
Crimson	2	4.5	0	didn't check over the weekend
Crimson	3	3.5	0	didn't check over the weekend
Crimson	4	7	0
Crimson	5	5	0
Dill	1	11	0
Dill	3	13	0	didn’t check over the weekend
Dill	4	4.5	0	didn't check over the weekend
Dill	2	7	0	didn’t check over the weekend
Dill	5	12	0	didn't check over the weekend
Honey	1	4	0	Male was <1 day old on 6/11/2019 so when used to set up vial was 2 days old
Honey	2	6	0
Honey	3	4.5	0	didn’t check over the weekend
Honey	4	3.5	0	didn’t check over the weekend
Honey	5	4.5	0	didn't check over the weekend
Honey	7	3.5	0	didn't check over the weekend
Honey	8	4	0
Honey	9	7	0
Honey	10	1.5	0	didn't check over the weekend
Honey	6	3.5	0	didn't check over the weekend
Honey	11	5	0
Honey	12	1.5	0	didn't check over the weekend
Honey	13	3	1	Crushed during flower change
Honey	14	3	0
Honey	15	4.5	0	didn't check over the weekend
Mustard	1	2	1	Crushed during flower change
Mustard	1	2	1	Crushed during flower change
Mustard	1	3	0
Mustard	1	3	0
Mustard	1	7	0
Mustard	2	6	0
Mustard	3	5	0
Mustard	4	8	0
Mustard	5	6	0
Mustard	6	5	0
Mustard	7	5	0
Phacelia	1	3.5	0	didn’t check over the 4th of July holiday
Phacelia	2	2.5	0	didn’t check over the 4th of July holiday
Phacelia	3	3	0	didn’t check over the 4th of July holiday
Phacelia	4	1	1	Crushed during flower change
Phacelia	5	6	0
Water	1	6	0
Water	2	5	0
Water	3	5	0
Water	4	5.5	0	didn’t check over the weekend
Water	5	4.5	0	didn’t check over the weekend
Water	6	3.5	0	didn’t check over the weekend
Water	7	5.5	0	didn't check over the weekend
Water	8	4.5	0	didn't check over the weekend
Water	9	3.5	0	didn't check over the weekend
Water	10	5.5	0	didn't check over the weekend
Water	11	5	0
Water	12	5.5	0	didn't check over the weekend
Water	13	4.5	0	didn't check over the weekend
Water	14	5	0
Water	15	5.5	0	didn't check over the weekend

## Sheet: female-trial-4
treatment	vial	vial_name	lipidAB	glyAB	sugarAB	lipid	glycogen	sugar	sugar+0.5 for lognormal
Honey	2	Honey2	0.08	0.107	0.173	4.89297	1.42477	1.78167	2.28167
Honey	2	Honey2	0.077	0.074	0.076	4.70948	0.985353	0.782698	1.2827
Honey	2	Honey2	0.062	0.068	0.151	3.79205	0.905459	1.5551	2.0551
Honey	2	Honey2	0.079	0.045	0.062	4.8318	0.599201	0.638517	1.13852
Honey	2	Honey2	0.108	0.098	0.099	6.6055	1.30493	1.01957	1.51957
Honey	2	Honey2	0.061	0.077	0.113	3.73089	1.0253	1.16375	1.66375
Honey	5	Honey5	0.045	0.282	0.105	2.75229	3.75499	1.08136	1.58136
Honey	5	Honey5	0.066	0.097	0.233	4.0367	1.29161	2.39959	2.89959
Honey	6	Honey6	0.07	0.109	0.092	4.28135	1.4514	0.947477	1.44748
Honey	6	Honey6	0.144	0.216	0.116	8.80734	2.87617	1.19464	1.69464
Honey	6	Honey6	0.079	0.108	0.06	4.8318	1.43808	0.61792	1.11792
Honey	6	Honey6	0.073	0.203	0.072	4.46483	2.70306	0.741504	1.2415
Honey	7	Honey7	0.063	0.119	0.048	3.85321	1.58455	0.494336	0.994336
Honey	7	Honey7	0.078	0.217	0.075	4.77064	2.88948	0.7724	1.2724
Honey	7	Honey7	0.129	0.115	0.044	7.88991	1.53129	0.453141	0.953141
Honey	7	Honey7	0.113	0.074	0.106	6.91131	0.985353	1.09166	1.59166
Honey	7	Honey7	0.075	0.063	0.096	4.58716	0.838881	0.988671	1.48867
Honey	8	Honey8	0.103	0.081	0.179	6.29969	1.07856	1.84346	2.34346
Honey	8	Honey8	0.093	0.063	0.061	5.68807	0.838881	0.628218	1.12822
Honey	8	Honey8	0.138	0.118	0.145	8.44037	1.57124	1.49331	1.99331
Honey	9	Honey9	0.095	0.227	0.154	5.8104	3.02264	1.58599	2.08599
Honey	9	Honey9	0.059	0.134	0.184	3.60856	1.78429	1.89495	2.39495
Honey	9	Honey9	0.058	0.233	0.266	3.5474	3.10253	2.73944	3.23944
Honey	10	Honey10	0.135	0.124	0.155	8.25688	1.65113	1.59629	2.09629
Honey	10	Honey10	0.142	0.168	0.214	8.68502	2.23702	2.20391	2.70391
Honey	10	Honey10	0.088	0.134	0.157	5.38226	1.78429	1.61689	2.11689
Honey	10	Honey10	0.099	0.214	0.331	6.05505	2.84953	3.40886	3.90886
Honey	10	Honey10	0.071	0.117	0.279	4.34251	1.55792	2.87333	3.37333
Honey	10	Honey10	0.085	0.168	0.199	5.19878	2.23702	2.04943	2.54943
Honey	10	Honey10	0.116	0.109	0.2	7.0948	1.4514	2.05973	2.55973
Water	2	Water2	0.035	0.047	0.008	2.14067	0.625832	0.0823893	0.582389
Water	2	Water2	0.079	0.056	0.022	4.8318	0.745672	0.226571	0.726571
Water	2	Water2	0.052	0.04	0.055	3.18043	0.532623	0.566426	1.06643
Water	2	Water2	0.057	0.074	0.058	3.48624	0.985353	0.597322	1.09732
Water	2	Water2	0.063	0.071	0.025	3.85321	0.945406	0.257467	0.757467
Water	3	Water3	0.031	0.175	0.018	1.89602	2.33023	0.185376	0.685376
Water	5	Water5	0.106	0.156	0.231	6.48318	2.07723	2.37899	2.87899
Water	5	Water5	0.084	0.149	0.142	5.13761	1.98402	1.46241	1.96241
Water	6	Water6	0.082	0.165	0.053	5.01529	2.19707	0.545829	1.04583
Water	6	Water6	0.117	0.254	0.033	7.15596	3.38216	0.339856	0.839856
Water	6	Water6	0.055	0.102	0	3.36391	1.35819	0	0.5
Water	6	Water6	0.1	0.073	0.051	6.11621	0.972037	0.525232	1.02523
Water	7	Water7	0.076	0.12	0	4.64832	1.59787	0	0.5
Water	7	Water7	0.078	0.092	0	4.77064	1.22503	0	0.5
Water	7	Water7	0.059	0.11	0	3.60856	1.46471	0	0.5
Water	7	Water7	0.084	0.084	0.014	5.13761	1.11851	0.144181	0.644181
Water	7	Water7	0.126	0.058	0.037	7.70642	0.772304	0.38105	0.88105
Water	8	Water8	0.123	0.057	0.05	7.52294	0.758988	0.514933	1.01493
Water	8	Water8	0.104	0.119	0.008	6.36086	1.58455	0.0823893	0.582389
Water	8	Water8	0.104	0.083	0.137	6.36086	1.10519	1.41092	1.91092
Water	8	Water8	0.113	0.129	0.047	6.91131	1.71771	0.484037	0.984037
Water	9	Water9	0.096	0.12	0.199	5.87156	1.59787	2.04943	2.54943
Water	9	Water9	0.096	0.125	0.111	5.87156	1.66445	1.14315	1.64315
Water	9	Water9	0.085	0.179	0.013	5.19878	2.38349	0.133883	0.633883
Water	9	Water9	0.096	0.162	0.013	5.87156	2.15712	0.133883	0.633883
Water	9	Water9	0.125	0.106	0.054	7.64526	1.41145	0.556128	1.05613
Water	9	Water9	0.083	0.052	0.079	5.07645	0.69241	0.813594	1.31359
Water	9	Water9	0.099	0.079	0.031	6.05505	1.05193	0.319258	0.819258
Water	9	Water9	0.076	0.184	0.133	4.64832	2.45007	1.36972	1.86972
Water	10	Water10	0.079	0.12	0.035	4.8318	1.59787	0.360453	0.860453
Buckwheat	1	Buckwheat1	0.11	0.084	0.204	6.72783	1.11851	2.10093	2.60093
Buckwheat	1	Buckwheat1	0.109	0.085	0.194	6.66667	1.13182	1.99794	2.49794
Buckwheat	1	Buckwheat1	0.089	0.079	0.088	5.44343	1.05193	0.906282	1.40628
Buckwheat	1	Buckwheat1	0.086	0.056	0.064	5.25994	0.745672	0.659114	1.15911
Buckwheat	2	Buckwheat2	0.103	0.079	0.144	6.29969	1.05193	1.48301	1.98301
Buckwheat	2	Buckwheat2	0.08	0.166	0.091	4.89297	2.21039	0.937178	1.43718
Buckwheat	2	Buckwheat2	0.071	0.107	0.17	4.34251	1.42477	1.75077	2.25077
Buckwheat	2	Buckwheat2	0.139	0.159	0.211	8.50153	2.11718	2.17302	2.67302
Buckwheat	2	Buckwheat2	0.092	0.165	0.067	5.62691	2.19707	0.69001	1.19001
Buckwheat	3	Buckwheat3	0.103	0.114	0.096	6.29969	1.51798	0.988671	1.48867
Buckwheat	6	Buckwheat6	0.068	0.114	0.083	4.15902	1.51798	0.854789	1.35479
Buckwheat	6	Buckwheat6	0.098	0.16	0.036	5.99388	2.13049	0.370752	0.870752
Buckwheat	6	Buckwheat6	0.092	0.13	0.137	5.62691	1.73103	1.41092	1.91092
Buckwheat	6	Buckwheat6	0.1	0.11	0.137	6.11621	1.46471	1.41092	1.91092
Buckwheat	6	Buckwheat6	0.074	0.155	0.134	4.52599	2.06391	1.38002	1.88002
Buckwheat	6	Buckwheat6	0.076	0.17	0.05	4.64832	2.26365	0.514933	1.01493
Buckwheat	7	Buckwheat7	0.104	0.21	0.207	6.36086	2.79627	2.13182	2.63182
Buckwheat	7	Buckwheat7	0.145	0.11	0.183	8.8685	1.46471	1.88465	2.38465
Buckwheat	7	Buckwheat7	0.113	0.083	0.241	6.91131	1.10519	2.48198	2.98198
Buckwheat	7	Buckwheat7	0.134	0.114	0.054	8.19572	1.51798	0.556128	1.05613
Buckwheat	7	Buckwheat7	0.105	0.141	0.102	6.42202	1.8775	1.05046	1.55046
Buckwheat	7	Buckwheat7	0.083	0.153	0.229	5.07645	2.03728	2.35839	2.85839
Buckwheat	8	Buckwheat8	0.139	0.27	0.169	8.50153	3.59521	1.74047	2.24047
Buckwheat	8	Buckwheat8	0.133	0.211	0.172	8.13456	2.80959	1.77137	2.27137
Buckwheat	8	Buckwheat8	0.08	0.145	0.13	4.89297	1.93076	1.33883	1.83883
Buckwheat	8	Buckwheat8	0.086	0.106	0.15	5.25994	1.41145	1.5448	2.0448
Buckwheat	8	Buckwheat8	0.11	0.169	0.736	6.72783	2.25033	7.57981	8.07981
Buckwheat	8	Buckwheat8	0.176	0.155	0.161	10.7645	2.06391	1.65808	2.15808
Buckwheat	8	Buckwheat8	0.078	0.099	0.199	4.77064	1.31824	2.04943	2.54943
Buckwheat	9	Buckwheat9	0.077	0.091	0.071	4.70948	1.21172	0.731205	1.2312
Marigold	2	Marigold2	0.115	0.062	0.045	7.03364	0.825566	0.46344	0.96344
Marigold	4	Marigold4	0.07	0.11	0.029	4.28135	1.46471	0.298661	0.798661
Marigold	4	Marigold4	0.063	0.074	0.038	3.85321	0.985353	0.391349	0.891349
Marigold	4	Marigold4	0.079	0.097	0.152	4.8318	1.29161	1.5654	2.0654
Marigold	4	Marigold4	0.054	0.048	0.035	3.30275	0.639148	0.360453	0.860453
Marigold	4	Marigold4	0.079	0.089	0.088	4.8318	1.18509	0.906282	1.40628
Marigold	5	Marigold5	0.12	0.063	0.015	7.33945	0.838881	0.15448	0.65448
Marigold	6	Marigold6	0.083	0.134	0.033	5.07645	1.78429	0.339856	0.839856
Marigold	6	Marigold6	0.1	0.105	0.026	6.11621	1.39814	0.267765	0.767765
Marigold	6	Marigold6	0.111	0.209	0.033	6.78899	2.78296	0.339856	0.839856
Marigold	6	Marigold6	0.113	0.093	0.002	6.91131	1.23835	0.0205973	0.520597
Marigold	7	Marigold7	0.073	0.098	0	4.46483	1.30493	0	0.5
Marigold	7	Marigold7	0.107	0.114	0.007	6.54434	1.51798	0.0720906	0.572091
Marigold	7	Marigold7	0.085	0.054	0	5.19878	0.719041	0	0.5
Marigold	7	Marigold7	0.07	0.086	0	4.28135	1.14514	0	0.5
Marigold	8	Marigold8	0.106	0.102	0.117	6.48318	1.35819	1.20494	1.70494
Marigold	8	Marigold8	0.106	0.196	0.141	6.48318	2.60985	1.45211	1.95211
Marigold	8	Marigold8	0.138	0.084	0.14	8.44037	1.11851	1.44181	1.94181
Marigold	9	Marigold9	0.108	0.072	0.01	6.6055	0.958722	0.102987	0.602987
Marigold	9	Marigold9	0.11	0.16	0.03	6.72783	2.13049	0.30896	0.80896
Marigold	9	Marigold9	0.101	0.151	0.316	6.17737	2.01065	3.25438	3.75438
Marigold	9	Marigold9	0.077	0.112	0.016	4.70948	1.49134	0.164779	0.664779
Marigold	9	Marigold9	0.135	0.107	0.065	8.25688	1.42477	0.669413	1.16941
Marigold	10	Marigold10	0.08	0.149	0	4.89297	1.98402	0	0.5
Marigold	10	Marigold10	0.095	0.163	0.012	5.8104	2.17044	0.123584	0.623584
Marigold	10	Marigold10	0.118	0.202	0.085	7.21713	2.68975	0.875386	1.37539
Marigold	10	Marigold10	0.052	0.111	0.025	3.18043	1.47803	0.257467	0.757467
Marigold	10	Marigold10	0.065	0.105	0.178	3.97554	1.39814	1.83316	2.33316
Marigold	10	Marigold10	0.069	0.107	0.04	4.22018	1.42477	0.411946	0.911946
Marigold	10	Marigold10	0.091	0.048	0.087	5.56575	0.639148	0.895984	1.39598
Alyssum	1	Alyssum1	0.073	0.081	0.224	4.46483	1.07856	2.3069	2.8069
Alyssum	2	Alyssum2	0.102	0.085	0.076	6.23853	1.13182	0.782698	1.2827
Alyssum	2	Alyssum2	0.072	0.088	0.04	4.40367	1.17177	0.411946	0.911946
Alyssum	2	Alyssum2	0.076	0.069	0.1	4.64832	0.918775	1.02987	1.52987
Alyssum	2	Alyssum2	0.108	0.058	0.035	6.6055	0.772304	0.360453	0.860453
Alyssum	5	Alyssum5	0.088	0.103	0.051	5.38226	1.3715	0.525232	1.02523
Alyssum	6	Alyssum6	0.11	0.079	0.038	6.72783	1.05193	0.391349	0.891349
Alyssum	6	Alyssum6	0.126	0.097	0.024	7.70642	1.29161	0.247168	0.747168
Alyssum	7	Alyssum7	0.143	0.073	0.045	8.74618	0.972037	0.46344	0.96344
Alyssum	7	Alyssum7	0.137	0.067	0.025	8.3792	0.892144	0.257467	0.757467
Alyssum	7	Alyssum7	0.063	0.069	0.049	3.85321	0.918775	0.504634	1.00463
Alyssum	7	Alyssum7	0.08	0.094	0	4.89297	1.25166	0	0.5
Alyssum	7	Alyssum7	0.092	0.092	0	5.62691	1.22503	0	0.5
Alyssum	8	Alyssum8	0.114	0.156	0	6.97248	2.07723	0	0.5
Alyssum	8	Alyssum8	0.125	0.142	0	7.64526	1.89081	0	0.5
Alyssum	8	Alyssum8	0.148	0.205	0.019	9.05199	2.72969	0.195675	0.695675
Alyssum	8	Alyssum8	0.198	0.117	0.088	12.1101	1.55792	0.906282	1.40628
Alyssum	10	Alyssum10	0.121	0.105	0.051	7.40061	1.39814	0.525232	1.02523
Alyssum	10	Alyssum10	0.095	0.097	0.043	5.8104	1.29161	0.442842	0.942842
Alyssum	10	Alyssum10	0.138	0.112	0.024	8.44037	1.49134	0.247168	0.747168
Alyssum	10	Alyssum10	0.072	0.174	0.027	4.40367	2.31691	0.278064	0.778064
Alyssum	10	Alyssum10	0.085	0.206	0.036	5.19878	2.74301	0.370752	0.870752
Alyssum	11	Alyssum11	0.045	0.112	0.007	2.75229	1.49134	0.0720906	0.572091
Alyssum	11	Alyssum11	0.075	0.15	0.02	4.58716	1.99734	0.205973	0.705973
Alyssum	11	Alyssum11	0.098	0.12	0.041	5.99388	1.59787	0.422245	0.922245
Alyssum	11	Alyssum11	0.09	0.255	0.041	5.50459	3.39547	0.422245	0.922245
Alyssum	11	Alyssum11	0.077	0.17	0.046	4.70948	2.26365	0.473738	0.973738
Alyssum	11	Alyssum11	0.096	0.103	0.05	5.87156	1.3715	0.514933	1.01493
Alyssum	12	Alyssum12	0.098	0.157	0.049	5.99388	2.09055	0.504634	1.00463
Alyssum	12	Alyssum12	0.064	0.13	0.228	3.91437	1.73103	2.34809	2.84809

## Sheet: female-trial-5
treatment	vial	vial_name	lipidAB	glyAB	sugarAB	lipid	glycogen	sugar	sugar+0.5 for lognormal
Cilantro	1	Cilantro1	0.068	0.077	0.169	5.83691	0.719626	1.76686	2.26686
Cilantro	1	Cilantro1	0.12	0.102	0.007	10.3004	0.953271	0.0731835	0.573183
Cilantro	1	Cilantro1	0.135	0.196	0.444	11.588	1.83178	4.64192	5.14192
Cilantro	1	Cilantro1	0.088	0.165	0.086	7.55365	1.54206	0.899111	1.39911
Cilantro	1	Cilantro1	0.063	0.167	0.09	5.40773	1.56075	0.94093	1.44093
Cilantro	1	Cilantro1	0.055	0.254	0.1	4.72103	2.37383	1.04548	1.54548
Cilantro	1	Cilantro1	0.083	0.17	0.099	7.12446	1.58879	1.03502	1.53502
Cilantro	1	Cilantro1	0.067	0.224	0.142	5.75107	2.09346	1.48458	1.98458
Cilantro	2	Cilantro2	0.036	0.116	0.038	6.18026	1.08411	0.794564	1.29456
Cilantro	2	Cilantro2	0.111	0.262	0.189	9.5279	2.4486	1.97595	2.47595
Cilantro	2	Cilantro2	0.037	0.086	0.068	3.17597	0.803738	0.710925	1.21093
Cilantro	2	Cilantro2	0.089	0.207	0.137	7.63948	1.93458	1.43231	1.93231
Cilantro	2	Cilantro2	0.091	0.206	0.154	7.81116	1.92523	1.61004	2.11004
Cilantro	2	Cilantro2	0.101	0.363	0.311	8.66953	3.39252	3.25144	3.75144
Cilantro	2	Cilantro2	0.113	0.186	0.041	9.69957	1.73832	0.428646	0.928646
Cilantro	2	Cilantro2	0.093	0.236	0.018	7.98283	2.20561	0.188186	0.688186
Cilantro	3	Cilantro3	0.116	0.11	0	9.95708	1.02804	0	0.5
Cilantro	3	Cilantro3	0.108	0.17	0	9.27039	1.58879	0	0.5
Cilantro	3	Cilantro3	0.102	0.238	0	8.75536	2.2243	0	0.5
Cilantro	3	Cilantro3	0.061	0.208	0	5.23605	1.94393	0	0.5
Cilantro	3	Cilantro3	0.019	0.206	0.031	1.6309	1.92523	0.324098	0.824098
Cilantro	3	Cilantro3	0.043	0.102	0.024	3.69099	0.953271	0.250915	0.750915
Cilantro	3	Cilantro3	0.057	0.107	0	4.8927	1	0	0.5
Cilantro	3	Cilantro3	0.076	0.22	0	6.52361	2.05607	0	0.5
Cilantro	4	Cilantro4	0.044	0.147	0.033	3.77682	1.37383	0.345008	0.845008
Cilantro	4	Cilantro4	0.056	0.086	0.022	4.80687	0.803738	0.230005	0.730005
Cilantro	4	Cilantro4	0.101	0.1	0.042	8.66953	0.934579	0.439101	0.939101
Cilantro	4	Cilantro4	0.091	0.1	0.111	7.81116	0.934579	1.16048	1.66048
Cilantro	4	Cilantro4	0.125	0.153	0.143	10.7296	1.42991	1.49503	1.99503
Cilantro	4	Cilantro4	0.073	0.211	0.08	6.26609	1.97196	0.836383	1.33638
Crimson	1	Crimson1	0.076	0.042	0.026	6.52361	0.392523	0.271824	0.771824
Crimson	1	Crimson1	0.072	0.04	0.019	6.18026	0.373832	0.198641	0.698641
Crimson	1	Crimson1	0.088	0.055	0.051	7.55365	0.514019	0.533194	1.03319
Crimson	1	Crimson1	0.046	0.06	0	3.9485	0.560748	0	0.5
Crimson	1	Crimson1	0.038	0.15	0.056	3.2618	1.40187	0.585468	1.08547
Crimson	1	Crimson1	0.092	0.259	0.056	7.897	2.42056	0.585468	1.08547
Crimson	1	Crimson1	0.026	0.262	0.073	2.23176	2.4486	0.763199	1.2632
Crimson	1	Crimson1	0.025	0.171	0.056	2.14592	1.59813	0.585468	1.08547
Crimson	2	Crimson2	0.041	0.337	0.042	7.03863	3.14953	0.878202	1.3782
Crimson	2	Crimson2	0.032	0.205	0.101	2.74678	1.91589	1.05593	1.55593
Crimson	2	Crimson2	0.115	0.09	0.035	9.87124	0.841121	0.365917	0.865917
Crimson	2	Crimson2	0.037	0.077	0.035	3.17597	0.719626	0.365917	0.865917
Crimson	2	Crimson2	0.048	0.082	0.022	4.12017	0.766355	0.230005	0.730005
Crimson	2	Crimson2	0.049	0.13	0.039	4.20601	1.21495	0.407737	0.907737
Crimson	2	Crimson2	0.076	0.054	0.028	6.52361	0.504673	0.292734	0.792734
Crimson	2	Crimson2	0.08	0.133	0	6.86695	1.24299	0	0.5
Crimson	3	Crimson3	0.083	0.156	0	7.12446	1.45794	0	0.5
Crimson	3	Crimson3	0.09	0.07	0	7.72532	0.654206	0	0.5
Crimson	3	Crimson3	0.066	0.163	0.042	5.66524	1.52336	0.439101	0.939101
Crimson	3	Crimson3	0.066	0.117	0	5.66524	1.09346	0	0.5
Crimson	3	Crimson3	0.061	0.245	0	5.23605	2.28972	0	0.5
Crimson	3	Crimson3	0.008	0.135	0	0.686695	1.26168	0	0.5
Crimson	3	Crimson3	0.035	0.197	0.075	3.00429	1.84112	0.784109	1.28411
Crimson	3	Crimson3	0.024	0.142	0	2.06009	1.3271	0	0.5
Crimson	4	Crimson4	0.057	0.08	0	4.8927	0.747664	0	0.5
Crimson	4	Crimson4	0.119	0.157	0.015	10.2146	1.46729	0.156822	0.656822
Crimson	4	Crimson4	0.055	0.123	0.017	4.72103	1.14953	0.177731	0.677731
Crimson	4	Crimson4	0.09	0.13	0.047	7.72532	1.21495	0.491375	0.991375
Crimson	4	Crimson4	0.053	0.094	0.014	4.54936	0.878505	0.146367	0.646367
Crimson	4	Crimson4	0.089	0.109	0.044	7.63948	1.01869	0.46001	0.96001
Dill	1	Dill1	0.122	0.126	0.04	10.4721	1.17757	0.418191	0.918191
Dill	1	Dill1	0.107	0.109	0.218	9.18455	1.01869	2.27914	2.77914
Dill	1	Dill1	0.057	0.127	1.551	4.8927	1.18692	16.2154	16.7154
Dill	1	Dill1	0.09	0.18	0.034	7.72532	1.68224	0.355463	0.855463
Dill	1	Dill1	0.073	0.124	0.061	6.26609	1.15888	0.637742	1.13774
Dill	1	Dill1	0.147	0.256	0.079	12.618	2.39252	0.825928	1.32593
Dill	1	Dill1	0.046	0.406	0.21	3.9485	3.79439	2.1955	2.6955
Dill	1	Dill1	0.127	0.096	0.105	10.9013	0.897196	1.09775	1.59775
Dill	2	Dill2	0.101	0.185	0.104	8.66953	1.72897	1.0873	1.5873
Dill	2	Dill2	0.067	0.173	0.055	5.75107	1.61682	0.575013	1.07501
Dill	2	Dill2	0.091	0.226	0.103	7.81116	2.11215	1.07684	1.57684
Dill	2	Dill2	0.086	0.51	0.175	7.38197	4.76636	1.82959	2.32959
Dill	2	Dill2	0.107	0.299	0.125	9.18455	2.79439	1.30685	1.80685
Dill	2	Dill2	0.094	0.339	0.083	8.06867	3.16822	0.867747	1.36775
Dill	2	Dill2	0.099	0.273	0.374	8.49785	2.5514	3.91009	4.41009
Dill	2	Dill2	0.087	0.233	0.321	7.46781	2.17757	3.35599	3.85599
Dill	3	Dill3	0.111	0.127	0.093	9.5279	1.18692	0.972295	1.47229
Dill	3	Dill3	0.104	0.124	0.188	8.92704	1.15888	1.9655	2.4655
Dill	3	Dill3	0.065	0.176	0.172	5.5794	1.64486	1.79822	2.29822
Dill	3	Dill3	0.131	0.253	0.008	11.2446	2.36449	0.0836383	0.583638
Dill	3	Dill3	0.025	0.306	0.049	2.14592	2.85981	0.512284	1.01228
Dill	3	Dill3	0.064	0.244	0.051	5.49356	2.28037	0.533194	1.03319
Dill	3	Dill3	0.094	0.184	0.164	8.06867	1.71963	1.71458	2.21458
Dill	3	Dill3	0.059	0.178	0.144	5.06438	1.66355	1.50549	2.00549
Dill	4	Dill4	0.056	0.13	0.066	4.80687	1.21495	0.690016	1.19002
Dill	4	Dill4	0.039	0.234	0.096	3.34764	2.18692	1.00366	1.50366
Dill	4	Dill4	0.091	0.247	0.176	7.81116	2.30841	1.84004	2.34004
Dill	4	Dill4	0.128	0.156	0.13	10.9871	1.45794	1.35912	1.85912
Dill	4	Dill4	0.127	0.087	0.081	10.9013	0.813084	0.846837	1.34684
Dill	4	Dill4	0.066	0.31	0.133	5.66524	2.8972	1.39049	1.89049
Mustard	1	Mustard1	0.061	0.075	0.025	5.23605	0.700935	0.26137	0.76137
Mustard	1	Mustard1	0.028	0.052	0.009	2.40343	0.485981	0.094093	0.594093
Mustard	1	Mustard1	0.05	0.132	0	4.29185	1.23364	0	0.5
Mustard	1	Mustard1	0.059	0.068	0	5.06438	0.635514	0	0.5
Mustard	1	Mustard1	0.057	0.084	0.095	4.8927	0.785047	0.993204	1.4932
Mustard	1	Mustard1	0.085	0.095	0.02	7.29614	0.88785	0.209096	0.709096
Mustard	1	Mustard1	0.033	0.053	0.019	2.83262	0.495327	0.198641	0.698641
Mustard	1	Mustard1	0.048	0.094	0.006	4.12017	0.878505	0.0627287	0.562729
Mustard	2	Mustard2	0.025	0.059	0.035	2.14592	0.551402	0.365917	0.865917
Mustard	2	Mustard2	0.038	0.165	0.037	3.2618	1.54206	0.386827	0.886827
Mustard	2	Mustard2	0.077	0.123	0.004	6.60944	1.14953	0.0418191	0.541819
Mustard	3	Mustard3	0.037	0.068	0	3.17597	0.635514	0	0.5
Mustard	3	Mustard3	0.037	0.161	0	3.17597	1.50467	0	0.5
Mustard	3	Mustard3	0.031	0.13	0	2.66094	1.21495	0	0.5
Mustard	3	Mustard3	0.029	0.219	0	2.48927	2.04673	0	0.5
Mustard	4	Mustard4	0.017	0.195	0	1.45923	1.82243	0	0.5
Mustard	4	Mustard4	0.05	0.087	0	4.29185	0.813084	0	0.5
Mustard	4	Mustard4	0.052	0.146	0.013	4.46352	1.36449	0.135912	0.635912
Mustard	4	Mustard4	0.048	0.133	0.021	4.12017	1.24299	0.21955	0.71955
Mustard	4	Mustard4	0.064	0.171	0.012	5.49356	1.59813	0.125457	0.625457
Mustard	4	Mustard4	0.048	0.147	0.018	4.12017	1.37383	0.188186	0.688186
Mustard	4	Mustard4	0.066	0.187	0.02	5.66524	1.74766	0.209096	0.709096
Mustard	4	Mustard4	0.021	0.09	0.024	1.80258	0.841121	0.250915	0.750915
Mustard	5	Mustard5	0.041	0.06	0.034	3.51931	0.560748	0.355463	0.855463
Mustard	5	Mustard5	0.021	0.108	0.034	1.80258	1.00935	0.355463	0.855463
Mustard	5	Mustard5	0.023	0.115	0.05	1.97425	1.07477	0.522739	1.02274
Mustard	5	Mustard5	0.062	0.052	0.065	5.32189	0.485981	0.679561	1.17956
Mustard	5	Mustard5	0.076	0.099	0.008	6.52361	0.925234	0.0836383	0.583638
Mustard	5	Mustard5	0.103	0.105	0.075	8.8412	0.981308	0.784109	1.28411
Mustard	5	Mustard5	0.038	0.194	0.033	3.2618	1.81308	0.345008	0.845008
Phacelia	1	Phacelia1	0.095	0.063	0	8.15451	0.588785	0	0.5
Phacelia	1	Phacelia1	0.081	0.045	0.003	6.95279	0.420561	0.0313643	0.531364
Phacelia	1	Phacelia1	0.041	0.027	0.073	3.51931	0.252336	0.763199	1.2632
Phacelia	1	Phacelia1	0.091	0.052	0.005	7.81116	0.485981	0.0522739	0.552274
Phacelia	1	Phacelia1	0.08	0.121	0.01	6.86695	1.13084	0.104548	0.604548
Phacelia	1	Phacelia1	0.073	0.177	0.057	6.26609	1.65421	0.595923	1.09592
Phacelia	1	Phacelia1	0.064	0.109	0.052	5.49356	1.01869	0.543649	1.04365
Phacelia	1	Phacelia1	0.066	0.134	0.046	5.66524	1.25234	0.48092	0.98092
Phacelia	2	Phacelia2	0.075	0.033	0.024	6.43777	0.308411	0.250915	0.750915
Phacelia	2	Phacelia2	0.041	0.118	0.079	3.51931	1.1028	0.825928	1.32593
Phacelia	2	Phacelia2	0.118	0.172	0.083	10.1288	1.60748	0.867747	1.36775
Phacelia	2	Phacelia2	0.101	0.212	0.048	8.66953	1.98131	0.50183	1.00183
Phacelia	2	Phacelia2	0.077	0.184	0.05	6.60944	1.71963	0.522739	1.02274
Phacelia	2	Phacelia2	0.09	0.092	0.073	7.72532	0.859813	0.763199	1.2632
Phacelia	2	Phacelia2	0.075	0.206	0.012	6.43777	1.92523	0.125457	0.625457
Phacelia	2	Phacelia2	0.085	0.167	0	7.29614	1.56075	0	0.5
Phacelia	3	Phacelia3	0.079	0.117	0.013	6.78112	1.09346	0.135912	0.635912
Phacelia	3	Phacelia3	0.081	0.199	0	6.95279	1.85981	0	0.5
Phacelia	3	Phacelia3	0.09	0.127	0.011	7.72532	1.18692	0.115003	0.615003
Phacelia	3	Phacelia3	0.064	0.097	0	5.49356	0.906542	0	0.5
Phacelia	3	Phacelia3	0.065	0.124	0	5.5794	1.15888	0	0.5
Phacelia	3	Phacelia3	0.068	0.101	0	5.83691	0.943925	0	0.5
Phacelia	3	Phacelia3	0.026	0.132	0	2.23176	1.23364	0	0.5
Phacelia	3	Phacelia3	0.059	0.197	0	5.06438	1.84112	0	0.5
Phacelia	4	Phacelia4	0.031	0.065	0	2.66094	0.607477	0	0.5
Phacelia	4	Phacelia4	0.097	0.209	0.013	8.32618	1.95327	0.135912	0.635912
Phacelia	4	Phacelia4	0.086	0.163	0.022	7.38197	1.52336	0.230005	0.730005
Phacelia	4	Phacelia4	0.046	0.295	0.04	3.9485	2.75701	0.418191	0.918191
Phacelia	4	Phacelia4	0.103	0.102	0.045	8.8412	0.953271	0.470465	0.970465
Phacelia	4	Phacelia4	0.081	0.22	0.063	6.95279	2.05607	0.658651	1.15865
Water	1	Water1	0.055	0.124	0	4.72103	1.15888	0	0.5
Water	1	Water1	0.062	0.132	0.007	5.32189	1.23364	0.0731835	0.573183
Water	1	Water1	0.068	0.162	0.034	5.83691	1.51402	0.355463	0.855463
Water	1	Water1	0.083	0.094	0.038	7.12446	0.878505	0.397282	0.897282
Water	1	Water1	0.12	0.024	0.018	10.3004	0.224299	0.188186	0.688186
Water	10	Water10	0.071	0.069	0.043	6.09442	0.64486	0.449556	0.949556
Water	10	Water10	0.097	0.095	0.066	8.32618	0.88785	0.690016	1.19002
Water	10	Water10	0.071	0.198	0.064	6.09442	1.85047	0.669106	1.16911
Water	10	Water10	0.067	0.248	0.051	5.75107	2.31776	0.533194	1.03319
Water	10	Water10	0.046	0.26	0.068	3.9485	2.42991	0.710925	1.21093
Water	11	Water11	0.081	0.2	0.089	6.95279	1.86916	0.930476	1.43048
Water	11	Water11	0.052	0.241	0.055	4.46352	2.25234	0.575013	1.07501
Water	11	Water11	0.04	0.18	0	3.43348	1.68224	0	0.5
Water	11	Water11	0.019	0.059	0.066	1.6309	0.551402	0.690016	1.19002
Water	11	Water11	0.096	0.181	0.024	8.24034	1.69159	0.250915	0.750915
Water	2	Water2	0.011	0.114	0	0.944206	1.06542	0	0.5
Water	2	Water2	0.047	0.157	0.008	4.03433	1.46729	0.0836383	0.583638
Water	3	Water3	0.07	0.181	0.032	6.00858	1.69159	0.334553	0.834553
Water	3	Water3	0.07	0.084	0.017	6.00858	0.785047	0.177731	0.677731
Water	3	Water3	0.084	0.177	0.081	7.2103	1.65421	0.846837	1.34684
Water	4	Water4	0.056	0.069	0	4.80687	0.64486	0	0.5
Water	4	Water4	0.063	0.026	0.001	5.40773	0.242991	0.0104548	0.510455
Water	4	Water4	0.098	0.201	0.037	8.41202	1.8785	0.386827	0.886827
Water	4	Water4	0.064	0.152	0.165	5.49356	1.42056	1.72504	2.22504
Water	4	Water4	0.067	0.158	0.07	5.75107	1.47664	0.731835	1.23183
Water	4	Water4	0.077	0.257	0.032	6.60944	2.40187	0.334553	0.834553
Water	4	Water4	0.066	0.118	0	5.66524	1.1028	0	0.5
Water	4	Water4	0.053	0.092	0	4.54936	0.859813	0	0.5
Water	5	Water5	0.027	0.067	0.036	2.3176	0.626168	0.376372	0.876372
Water	5	Water5	0.077	0.079	0.113	6.60944	0.738318	1.18139	1.68139
Water	6	Water6	0.048	0.096	0.02	4.12017	0.897196	0.209096	0.709096
Water	6	Water6	0.103	0.115	0.038	8.8412	1.07477	0.397282	0.897282
Water	6	Water6	0.095	0.12	0.037	8.15451	1.1215	0.386827	0.886827
Water	6	Water6	0.088	0.157	0.077	7.55365	1.46729	0.805018	1.30502
Water	6	Water6	0.015	0.068	0.082	1.28755	0.635514	0.857292	1.35729
Water	6	Water6	0.09	0.124	0.003	7.72532	1.15888	0.0313643	0.531364
Water	6	Water6	0.073	0.142	0	6.26609	1.3271	0	0.5
Water	6	Water6	0.077	0.122	0	6.60944	1.14019	0	0.5
Water	7	Water7	0.041	0.183	0.056	3.51931	1.71028	0.585468	1.08547
Water	7	Water7	0.069	0.181	0.031	5.92275	1.69159	0.324098	0.824098
Water	8	Water8	0.056	0.073	0	4.80687	0.682243	0	0.5
Water	8	Water8	0.117	0.048	0.03	10.0429	0.448598	0.313643	0.813643
Water	8	Water8	0.093	0.194	0.064	7.98283	1.81308	0.669106	1.16911
Water	8	Water8	0.1	0.162	0.032	8.58369	1.51402	0.334553	0.834553
Water	8	Water8	0.03	0.13	0	2.57511	1.21495	0	0.5
Water	9	Water9	0.068	0.179	0.013	5.83691	1.6729	0.135912	0.635912
Water	9	Water9	0.069	0.258	0	5.92275	2.41121	0	0.5
Water	9	Water9	0.063	0.22	0	5.40773	2.05607	0	0.5
Water	9	Water9	0.029	0.124	0	2.48927	1.15888	0	0.5
Water	9	Water9	0.092	0.132	0.023	7.897	1.23364	0.24046	0.74046
